# Supplementary material for: Toxicity of Beauty Salon Effluents Contaminated with Hair Dye on Aquatic Organisms
Source: Toxics. 2023 Nov 7;11(11):911. doi: 10.3390/toxics11110911 (PMC10674561; doi:10.3390/toxics11110911)
Supplement: Supplementary file 1 [file toxics-11-00911-s001.zip]

Archive with 1 entries (1 files):
- toxics-2571339-supplementary.pdf
